# Supplementary material for: Efficient generation of mNeonGreen Plasmodium falciparum reporter lines enables quantitative fitness analysis
Source: Front Cell Infect Microbiol. 2022 Sep 16;12:981432. doi: 10.3389/fcimb.2022.981432 (PMC9523114; doi:10.3389/fcimb.2022.981432)
Supplement: Supplementary file 1 [file Table_1.xlsx]

## Sheet: Dd2
Supplementary Table 1: Competition assay between fluorescent lines vs wild type parasites (% fluorescent cells)
Line	Dd2bipEGFP vs. Dd2					mNeon@pare.1 vs. Dd2					mNeon@pare.2 vs. Dd2
Replicate	1	2	3	AVG	STDEV	1	2	3	AVG	STDEV	1	2	3	AVG	STDEV
Day 0	0.36	0.35	ND	35.5	0.5	0.3	0.46	0.5	42	8.64099	0.51	0.47	0.46	35.5	2.16025
Day 2	0.53	0.62	0.62	59	4.24264	0.62	0.67	0.72	67	4.08248	0.77	0.49	0.53	57.5	12.3648
Day 5	0.42	0.49	0.5	47	3.55903	0.67	0.68	0.69	68	0.816497	0.55	0.55	0.61	45.5	2.82843
Day 7	0.52	0.54	0.52	52.6667	0.942809	0.56	0.62	0.63	60.3333	3.09121	0.58	0.58	0.59	53	0.471405
Day 9	0.57	0.56	0.68	60.3333	5.4365	0.66	0.64	0.6	63.3333	2.49444	0.63	0.56	0.6	56.5	2.86744
Day 12	0.53	0.54	0.58	55	2.16025	0.5	0.49	0.48	49	0.816497	0.54	0.43	0.48	53.5	4.49691
Day 14	0.56	0.48	0.52	52	3.26599	0.53	0.74	0.57	61.3333	9.10433	0.8	0.79	0.75	78	2.16025
Day 16	0.59	0.63	0.7	64	4.54606	0.52	0.5	0.55	52.3333	2.0548	0.65	0.42	0.51	61	9.46338
Day 19	0.47	0.52	0.57	52	4.08248	0.37	0.36	0.39	37.3333	1.24722	0.38	0.29	0.36	49.5	3.85861
Day 21	0.48	0.6	0.63	57	6.48074	0.42	0.41	0.34	39	3.55903	0.46	0.32	0.41	54	5.79272

## Sheet: 3D7
Supplementary Table 1: Competition assay between fluorescent lines vs wild type parasites (% fluorescent cells)
Line	Dd2bipEGFP vs. 3D7					mNeon@pare.1 vs. 3D7					mNeon@pare.2 vs. 3D7
Replicate	1	2	3	AVG	STDEV	1	2	3	AVG	STDEV	1	2	3	AVG	STDEV
Day 0	0.45	0.56	0.53	51.3333	4.6428	0.51	0.52	ND	51.5	0.5	0.65	0.52	0.64	60.3333	5.90668
Day 2	0.74	0.72	0.67	71	2.94392	0.8	0.76	0.8	78.6667	1.88562	0.73	0.63	0.77	71	5.88784
Day 5	0.74	0.75	0.78	75.6667	1.69967	0.86	0.89	0.87	87.3333	1.24722	0.84	0.84	0.82	83.3333	0.942809
Day 7	0.9	0.89	0.9	89.6667	0.471405	0.89	0.92	0.94	91.6667	2.0548	0.9	0.9	0.9	90	0
Day 9	0.94	0.94	0.92	93.3333	0.942809	0.94	0.93	0.92	93	0.816497	0.92	0.91	0.95	92.6667	1.69967
Day 12	0.96	0.96	0.96	96	0	0.94	0.9	0.91	91.6667	1.69967	0.92	0.92	0.91	91.6667	0.471405
Day 16	0.99	0.97	0.99	98.3333	0.942809	0.81	0.87	0.83	83.6667	2.49444	0.76	0.82	0.73	77	3.74166
Day 19	0.97	0.99	0.99	98.3333	0.942809	0.97	0.97	0.97	97	1.11022e-14	0.94	0.94	0.92	93.3333	0.942809
Day 21	0.98	0.99	0.99	98.6667	0.471405	0.96	0.98	0.98	97.3333	0.942809	0.95	0.98	0.98	97	1.41421
